# Supplementary material for: Effect of Season and Parity on Reproduction Performance of Iberian Sows Bred with Duroc Semen
Source: Animals (Basel). 2021 Nov 16;11(11):3275. doi: 10.3390/ani11113275 (PMC8614353; doi:10.3390/ani11113275)
Supplement: Supplementary file 1 [file animals-11-03275-s001.zip]

Archive with 1 entries (1 files):
- animals-1440977-supplementary.pdf
